# Supplementary material for: Cytokine patterns in a prospective cohort of HIV-infected patients with cryptococcal meningitis following initiation of antifungal and antiretroviral therapy
Source: PLoS One. 2017 May 9;12(5):e0176304. doi: 10.1371/journal.pone.0176304 (PMC5423598; doi:10.1371/journal.pone.0176304)
Supplement: S1 Dataset — (XLSX) [file pone.0176304.s001.xlsx]

## Sheet: CSF IL-2
	BL	Wk2	Wk10	Wk16
	1.054	0.281	2.165	2.788
	1.245	1.613	2.754	1.657
	1.749	1.965	2.759	1.594
	2.512	1.171	1.849	2.893
	1.461	1.206	1.318	1.591
	0.121	1.896	1.846	1.891
	1.678	0.116	1.315	2.166
	0.345	0.889	0.281	2.082
	2.014	1.014	1.78
	0.889	0.325
	2.116	1.117
	0.649	1.318
	0.979	0.284
	0.351	1.612
	1.755	1.963
	2.117	1.118
	1.687
	1.104
	1.251
	1.747
	2.516
	1.546
	0.117
	1.667
	0.644
	1.667
	1.105
	1.289
	1.746
	2.541
	1.463
	0.115
	1.667
	0.644
	1.339

## Sheet: CSF IL-4
	BL	Wk2	Wk10	Wk16
	0.655	0.407	0.531	0.344
	0.349	0.956	0.697	0.975
	0.593	0.862	0.566	0.356
	0.912	0.652	0.392	0.242
	0.941	0.948	0.253	0
	0.702	0.621	0.799	0.566
	0.667	1.049	0.464	0.243
	1.371	0.676	0.473	0.127
	0.478	0.281	0.165	0
	0.932	1.113	0.784	0.657
	0.912	0.965	0.545	0
	0.954	1.271	0.349	0.893
	1.737	0.454	0.318	0.237
	0.957	0.896	0.189	0.676
	0.571	1.416	0.176	0.586
	1.586	0.889	0.492	0.393
	0.737	1.024	0.449
	1.957	0.235
	0.571	0.317
	0.979	1.048
	0.323	0.643
	1.427	0.279
	0.558	1.118
	0.098	0.787
	1.464
	0.578
	0.832
	1.912
	1.954
	0.735
	0.956
	0.579
	0.576
	0.925

## Sheet: CSF IL-8
	BL	Wk2	Wk10	Wk16
	928.418	193.407	320.931	422.344
	753.31	362.956	132.397	315.975
	245.765	122.862	426.066	248.856
	526.915	129.452	113.392	354.242
	89.967	188.048	422.253	428.043
	559.272	98.821	90.799	513.966
	96.826	131.849	524.492	516.243
	93.666	212.318	312.983	343.537
	854.019	482.281	312.165	435.78
	585.417	146.613	324.724	510.657
	752.83	358.965	428.759	238.594
	37.539	154.171	510.849	359.893
	635.696	384.206	12.312	98.821
	753.257	109.896	212.41	131.849
	511.272	482.116	112.04	212.318
	916.826	299.889	37.711	342.074
	200.697	110.004	268.392
	510.977	117.215
	292.557	100.117
	689.199	97.824
	379.697	132.817
	76.716	211.412
	316.913	95.824
	599.464	205.35
	119.575
	576.281
	106.823
	84.665
	855.619
	576.423
	756.667
	35.565
	641.354
	459.399

## Sheet: CSF IL-10
	BL	Wk2	Wk10	Wk16
	3.045	3.407	2.931	2.344
	16.259	4.956	10.397	5.975
	15.705	8.862	9.066	4.856
	2.023	8.765	7.392	6.242
	16.936	8.048	2.253	1.043
	14.957	5.821	10.799	3.966
	19.571	8.849	6.492	0.243
	4.586	2.318	1.983	1.537
	2.756	2.281	12.165	1.758
	18.26	4.613	9.714	4.657
	1.513	8.965	2.759	0.594
	2.527	9.171	7.849	1.893
	5.934	7.206	2.318	2.431
	15.523	10.896	9.552	5.5154
	4.5874	12.116	7.263	1.023
	20.936	10.889	23.759	2.938
	17.938	5.045	7.918
	18.0399	9.2505
	5.9384	5.117
	10.343	8.048
	3.435	5.561
	17.617	8.687
	2.486	2.338
	1.595	7.009
	11.427
	10.397
	9.066
	7.422
	2.253
	10.819
	12.896
	17.546
	22.048
	10.496

## Sheet: CSF IL-12p40
	BL	Wk2	Wk10	Wk16
	21.991	21.783	21.781	32.749
	22.904	25.965	25.904	25.484
	10.845	11.955	10.989	20.957
	9.484	8.466	28.466	28.546
	10.702	10.702	20.702	30.702
	19.667	26.667	16.547	23.669
	27.371	19.371	37.171	20.346
	24.957	14.957	34.927	32.876
	10.571	10.571	30.571	30.671
	9.586	7.176	27.589	37.586
	10.391	10.266	10.396	17.371
	9.697	9.797	19.693	39.619
	30.346	21.346	30.372	31.343
	34.682	14.689	24.436	25.689
	30.924	20.921	20.467	21.912
	30.787	20.677	10.627	27.968
	39.567	29.517	23.164
	41.457	29.454
	34.452	36.429
	34.253	24.258
	38.593	28.652
	29.235	30.275
	39.042	29.041
	23.205	20.127
	27.345
	14.689
	20.345
	20.458
	29.436
	29.457
	34.689
	30.966
	30.178
	25.22

## Sheet: CSF IL-17A
	BL	Wk2	Wk10	Wk16
	7.609	6.407	4.931	6.344
	5.629	3.956	2.397	4.975
	5.232	2.862	2.066	4.856
	1.556	1.452	1.392	6.242
	18.54	9.048	6.253	4.043
	3.183	1.821	1.799	4.966
	2.017	1.849	1.492	4.243
	4.456	1.318	0.983	5.537
	4.006	2.281	2.165	5.718
	5.672	4.613	2.674	5.762
	4.335	3.965	2.759	6.594
	16.017	8.171	4.849	4.819
	2.342	1.206	0.318	4.043
	5.016	2.896	1.472	4.955
	5.672	3.116	9.049	4.245
	6.232	4.889	1.551	5.156
	15.986	7.104	2.884
	19.0488	10.25
	19.284	10.117
	6.769	6.242
	3.014	4.125
	2.695	4.988
	9.439	4.255
	5.903	4.649
	3.231
	9.032
	1.821
	1.849
	1.318
	2.281
	4.713
	3.957
	8.691
	6.561

## Sheet: CSF IFN-gamma
	BL	Wk2	Wk10	Wk16
	76.987	56.407	40.821	35.344
	93.949	73.956	30.849	25.975
	135.845	27.862	80.318	48.856
	129.028	75.452	50.281	36.242
	45.978	28.048	34.613	28.043
	123.267	18.821	25.865	53.966
	96.576	10.849	25.171	46.243
	43.65	30.318	31.206	23.537
	24.019	20.281	10.896	35.798
	23.567	14.613	28.116	32.657
	104.87	25.965	20.889	47.594
	68.899	35.171	41.104	29.893
	125.696	21.206	31.285	29.893
	108.257	50.896	53.966	49.968
	11.272	8.116	43.247	42.244
	35.826	10.889	25.547	37.75
	84.697	61.104	35.885
	92.874	41.215
	98.757	50.117
	39.199	75.452
	39.697	28.048
	69.76	18.855
	36.913	10.119
	60.464	34.511
	49.575
	93.789
	111.844
	108.19
	42.396
	101.479
	95.322
	51.872
	15.185
	73.93

## Sheet: CSF TNF-alpha
	BL	Wk2	Wk10	Wk16
	13.446	9.407	6.931	12.344
	25.675	8.764	12.397	12.975
	18.379	11.862	16.066	14.856
	6.726	5.452	13.392	12.242
	15.78	12.048	3.253	8.043
	15.241	11.821	5.799	21.966
	20.234	8.849	7.492	11.243
	13.567	9.318	12.448	13.537
	16.687	2.281	2.165	6.378
	6.679	4.613	2.374	11.657
	22.345	5.965	21.58	12.594
	18.486	5.171	13.849	7.893
	15.785	8.206	12.318	8.043
	9.688	6.896	12.397	22.954
	5.564	2.116	15.579	11.892
	8.558	5.889	23.764	12.574
	14.614	8.104	11.362
	6.573	4.225
	2.756	1.117
	4.965	8.764
	3.234	14.52
	8.655	2.452
	1.864	11.58
	2.387	7.36
	7.465
	9.465
	11.862
	5.452
	9.048
	8.821
	8.849
	9.578
	2.881
	10.645

## Sheet: CSF CXCL-10
	BL	Wk2	Wk10	Wk16
	2706.99	2706.99	1706.99	706.987
	4093.95	3005.88	2093.95	1103.87
	3135.84	3135.84	135.845	635.845
	3209.03	2209.03	1209.03	1209.03
	4145.98	2139.7	1145.98	925.768
	4223.27	3269.8	1523.27	1208.36
	3196.58	3196.58	871.999	439.697
	2243.66	2243.66	1243.65	943.615
	3224.02	4224.02	224.019	1224.02
	3210.34	3531.27	1503.99	1549.58
	3204.89	3504.9	1504.89	1204.89
	3168.9	3168.9	168.899	668.899
	3125.7	2125.7	1525.7	925.696
	4108.26	3002.85	1108.26	1125.7
	4031.27	3134.56	1531.27	1315.27
	5135.83	2219.03	1135.83	1012.48
	4084.7	3141.24	1164.6
	3000.88	2040.52
	5198.76	2135.47
	2039.2	2211.05
	3139.7	3156.17
	2269.76	3311.65
	4336.91	2271.74
	3600.46	2829.85
	2049.57
	3142.58
	2135.61
	3435.21
	3756.47
	3204.23
	3168.9
	3141.7
	411.211
	3281.22
