# Supplementary material for: Cytokine patterns in a prospective cohort of HIV-infected patients with cryptococcal meningitis following initiation of antifungal and antiretroviral therapy
Source: PLoS One. 2017 May 9;12(5):e0176304. doi: 10.1371/journal.pone.0176304 (PMC5423598; doi:10.1371/journal.pone.0176304)
Supplement: S2 Dataset — (XLSX) [file pone.0176304.s002.xlsx]

## Sheet: Serum IL-2
	BL	Wk2	Wk10	Wk16
	0.327	1.154	1.23	2.966
	1.672	1.206	2.492	1.975
	0.689	1.896	1.283	2.856
	2.653	0.116	2.16	2.242
	1.893	0.843	2.754	1.043
	1.867	1.821	1.432	2.156
	2.116	1.849	2.435	2.243
	0.889	1.318	2.31504	2.537
	1.104	0.281	0.281	2.878
	1.325	1.53	2.293	1.657
	1.749	1.965	2.742	1.594
	1.669	1.612	1.849	2.893
	1.676	1.95	2.9111	1.591
	1.594	0.407	1.397	1.893
	1.008	1.92	1.104	2.166
	0.979	0.862	1.889	2.179
	0.334	1.044	1.91
	1.755	0.254
	2.116	1.117
	0.6459	1.344
	0.117	0.284
	1.667	1.452
	0.679	1.048
	2.487	1.185
	1.305
	1.232
	1.251
	1.749
	2.782
	1.461
	1.345
	2.0405
	0.325
	1.409

## Sheet: Serum IL-4
	BL	Wk2	Wk10	Wk16
	0.65	0.407	0.531	0.144
	0.349	0.956	0.697	0.375
	0.593	0.862	0.566	0.356
	0.912	0.652	0.392	0.242
	0.941	0.948	0.253	0.214
	0.702	0.621	0.799	0.566
	2.667	0.549	0.434	0.243
	1.371	0.623	0.334	0.187
	2.478	0.281	0.165	0.106
	1.932	0.613	0.874	0.257
	0.912	0.965	0.565	0.322
	0.954	0.771	0.349	0.893
	1.737	0.434	0.318	0.389
	0.957	0.896	0.659	0.192
	0.571	0.416	0.312	0.334
	1.586	0.889	0.245	0.3213
	0.737	1.014	0.4683
	1.957	0.325
	0.571	0.312
	0.979	0.899
	0.323	0.873
	1.427	0.659
	0.558	0.874
	2.098	0.6886
	1.454
	1.921
	0.988
	0.987
	1.756
	0.967
	1.445
	0.7379
	1.932
	1.216

## Sheet: Serum IL-8
	BL	Wk2	Wk10	Wk16
	928.418	936.407	180.931	22.344
	753.31	823.956	432.397	215.975
	1245.01	927.862	526.066	487.856
	1526.91	997.452	313.392	654.242
	809.967	828.048	626.253	128.043
	859.272	698.821	490.799	413.966
	916.826	710.849	542.492	146.243
	973.666	220.318	325.983	453.537
	854.019	982.281	512.165	325.78
	585.417	467.613	540.74	210.657
	752.83	558.965	489.759	168.594
	837.539	534.171	210.849	179.893
	635.696	841.206	120.318	487.856
	753.257	109.896	481.343	651.232
	511.272	682.116	522.321	125.065
	916.826	999.889	415.376	311.418
	200.697	100.04	420.699
	510.977	371.25
	292.557	190.117
	689.199	716.954
	379.697	631.54
	768.76	776.45
	416.913	629.759
	599.464	640.693
	519.575
	837.539
	595.68
	775.29
	522.25
	976.88
	210.65
	501.91
	291.51
	695.447

## Sheet: Serum IL-10
	BL	Wk2	Wk10	Wk16
	3.045	12.407	2.931	1.344
	14.259	3.956	8.397	5.975
	5.705	18.862	13.066	8.856
	2.023	19.456	0.392	0.242
	6.936	8.048	5.253	3.043
	14.957	7.821	9.799	6.966
	9.571	11.849	6.492	4.243
	4.586	13.318	1.983	1.537
	2.756	4.281	2.165	1.738
	8.276	6.613	4.874	2.657
	11.513	8.965	5.759	3.594
	8.527	3.171	2.849	1.893
	5.934	13.206	2.318	0.242
	15.523	14.896	1.654	3.043
	14.5874	11.116	6.782	6.966
	12.936	9.889	5.876	3.489
	17.938	6.054	5.036
	12.0399	19.325
	15.9384	5.117
	10.343	3.765
	14.435	4.876
	16.617	9.667
	2.532	8.543
	3.745	9.791
	11.427
	14.5874
	12.936
	17.994
	12.665
	15.783
	12.567
	17.898
	11.657
	10.976

## Sheet: Serum IL-12p40
	BL	Wk2	Wk10	Wk16
	1.781	1.017	0.931	0.344
	5.904	3.956	2.397	0.975
	10.955	7.862	6.066	4.856
	8.436	6.452	3.392	2.242
	10.702	7.048	5.256	3.043
	16.667	12.821	8.799	5.966
	7.371	4.849	2.492	1.243
	4.957	2.318	0.983	0.537
	7.571	5.281	3.165	2.718
	7.586	4.613	2.174	1.657
	7.396	4.965	2.759	1.594
	9.697	5.171	3.849	1.893
	10.346	7.206	3.318	5.155
	4.689	2.896	6.065	1.267
	7.924	5.116	3.514	1.732
	2.677	1.889	3.817	2.348
	9.567	6.104	3.686
	9.457	4.205
	3.457	2.117
	4.523	7.941
	8.653	6.48
	9.235	10.047
	9.042	9.832
	3.205	5.662
	7.345
	7.586
	7.396
	9.697
	11.343
	3.547
	7.568
	2.615
	10.643
	7.561

## Sheet: Serum IL-17A
	BL	Wk2	Wk10	Wk16
	7.609	5.407	4.931	6.344
	5.629	3.956	1.397	2.975
	5.232	2.862	2.066	4.856
	1.556	0.452	1.392	6.242
	11.54	6.048	6.253	2.043
	3.183	1.821	1.799	0.966
	2.017	1.849	1.492	2.243
	9.456	4.318	2.983	1.537
	4.006	2.281	2.165	1.878
	5.672	4.613	2.874	3.245
	8.335	3.965	5.759	3.594
	11.017	8.171	6.849	2.893
	5.412	1.206	0.318	2.615
	8.006	2.896	1.343	1.519
	5.672	3.116	6.317	2.317
	6.232	4.889	1.835	3.017
	15.986	8.104	3.11
	13.0499	9.255
	9.0284	6.117
	11.769	0.476
	3.014	6.133
	6.695	0.939
	9.439	1.923
	12.903	3.947
	3.231
	5.679
	6.221
	15.99
	13.022
	9.063
	9.568
	11.025
	10.815
	8.093

## Sheet: Serum IFN-gamma
	BL	Wk2	Wk10	Wk16
	76.987	56.407	40.821	35.344
	93.949	73.956	50.849	65.975
	135.845	97.862	70.318	78.856
	129.028	75.452	50.281	36.242
	145.978	128.048	94.613	68.043
	123.267	118.821	75.965	93.966
	196.576	100.849	75.171	56.243
	43.665	30.318	21.206	63.537
	24.019	10.281	5.896	25.878
	23.567	14.613	8.116	13.657
	204.87	100.965	30.889	17.594
	68.899	45.171	41.104	99.893
	125.696	91.206	61.225	36.281
	108.257	90.896	70.354	48.743
	11.272	8.116	50.255	41.894
	135.826	70.889	92.732	52.143
	84.697	51.014	52.487
	92.874	61.265
	98.757	50.117
	39.199	95.976
	39.697	90.52
	69.76	8.443
	36.913	70.576
	60.464	67.033
	50.549
	69.821
	131.698
	101.87
	12.299
	131.756
	84.632
	97.842
	82.909
	88.892

## Sheet: Serum TNF-alpha
	BL	Wk2	Wk10	Wk16
	13.446	9.407	6.931	2.344
	25.675	13.956	7.873	4.863
	8.379	21.862	6.066	4.856
	6.726	5.452	3.392	2.987
	15.78	1.2731	9.253	8.043
	15.241	8.128	5.799	13.966
	10.234	10.849	7.492	16.243
	13.567	9.318	3.127	2.287
	16.687	12.281	8.165	4.365
	6.679	4.613	2.74	1.657
	12.345	15.965	7.759	8.594
	18.826	11.476	10.849	9.216
	5.785	10.206	8.318	4.658
	9.688	6.896	7.764	2.461
	5.564	1.044	6.231	8.422
	8.512	5.889	3.568	6.33
	4.614	11.04	6.582
	6.723	3.832
	2.756	1.117
	4.965	10.849
	3.234	9.443
	8.655	12.721
	1.864	4.676
	2.387	8.795
	7.465
	9.688
	5.564
	8.558
	4.614
	6.918
	2.817
	4.942
	2.87
	8.538

## Sheet: Serum CXCL-10
	BL	Wk2	Wk10	Wk16
	2706.99	2706.99	1706.99	706.987
	4093.95	3125.62	2093.95	1200.02
	3135.84	3135.84	2108.26	2243.65
	3209.03	2209.03	2031.27	2783.83
	4145.98	3243.65	2135.83	2243.65
	4223.27	1243.64	2084.7	2313.67
	3196.58	3224.02	2000.01	1943.65
	3543.65	3243.65	2198.76	1643.65
	3600.46	2204.87	1139.7	1654.02
	2649.57	3668.9	2369.76	2243.65
	3243.76	3204.87	2243.65	2004.87
	2643.98	3168.9	1843.65	668.899
	2243.64	3125.7	1243.65	2525.7
	4233.97	3020.01	2524.02	1825.65
	4243.65	4031.27	1843.65	1524.02
	3224.02	2059.88	2204.87	1835.06
	5243.98	2119.57	1985.79
	4204.87	3320.12
	1668.9	2031.27
	2908.26	3135.83
	2631.27	3139.7
	4135.83	2369.76
	2084.7	2204.87
	5680.01	2823.39
	4378.76
	2925.36
	2485.69
	3336.27
	3525.19
	4230.02
	2330.01
	1158.7
	2279.76
	3319.57
