# Supplementary material for: Cytokine patterns in a prospective cohort of HIV-infected patients with cryptococcal meningitis following initiation of antifungal and antiretroviral therapy
Source: PLoS One. 2017 May 9;12(5):e0176304. doi: 10.1371/journal.pone.0176304 (PMC5423598; doi:10.1371/journal.pone.0176304)
Supplement: S3 Dataset — (XLSX) [file pone.0176304.s003.xlsx]

## Sheet: PBMC IL-2
			CM - HIV -				CM - HIV +				BL				Wk2				Wk10				Wk16
		11.013	43.407	18.407		5.32364	21.4207	7.407		4.0668	32.407	11.407		5.04313	25.4017	4.407		6.407	11.407	11.013		25.0213	45.407	25.013
		4.346	39.022	15.632		3.01043	20.0225	9.022		4.0589	31.034	5.22		8.89	40.666	5.0033		5.6236	35.0677	12.8327		28.839	58.05	26.236
		4.023	20.862	11.862		2.0059	37.4235	17.862		8.0347	26.043	8.8162		6.24667	20.8262	8.84262		20.862	35.862	16.789		36.0263	45.8762	21.89
		4.4631	20.452	19.452		2.073	20.452	7.4521		5.82369	20.452	17.452		4.839	20.4252	2.4542		20.452	27.4335	18.8237		24.829	41.452	18.262
		19.452	26.048	12.048		8.407	26.048	12.048		5.0148	19.0264	7.1048		8.821	46.048	8.02448		5.048	37.048	18.875		11.8521	46.048	25.2407
		12.048	38.821	11.821		12.133	38.821	8.8211		6.821	29.0248	8.8121		5.849	28.8221	8.8421		4.821	45.821	17.0847		18.849	33.821	25.0545
		11.821	40.849	18.849		9.31862	20.8469	6.849		7.8419	6.893	6.849		9.318	25.849	8.24849		12.849	46.849	18.8462		14.3418	53.849	28.862
		18.849	19.318	14.318		10.452	29.318	14.3218		8.1318	15.4728	5.1318		14.2381	29.3218	9.4318		7.318	35.318	6.4512		14.5328	39.5318	26.1435
		14.318	37.281	14.281		8.048	37.2861	32.281		14.1281	17.181	9.2181		14.6413	37.281	6.2281		9.281	35.281	9.048		24.7613	47.281	27.048
		14.281	41.07	14.613		8.83721	24.6621	5.64143		6.613	13.613	7.6213		8.9465	24.613	9.2613		4.613	35.613	11.567		22.117	45.702	24.861
		14.613	35.965	21.965		10.849	13.965	11.9645		11.1965	28.034	16.043		9.1471	35.965	6.281		9.727	34.57	14.133
		11.965	35.171	5.171		19.3839	21.1871	9.171		5.171	25.171	10.452		10.452	25.1271	5.64143
		14.849	35.407	39.452		7.281	33.0225	15.965		8.452	17.4521	19.0262		6.048	26.048	4.49645
		29.318	50.262	12.048		5.0355	29.0226	8.171		7.048	22.048	29.0248		11.821	18.8521	5.3171
		37.281	20.862	31.821		5.9265	22.0053	7.44107		7.8211	22.8211	6.893		13.849	24.6613	7.965
		18.36	20.452	18.849		5.1711	23.4261	42.0211		7.8149	6.8419	15.4728		6.8349	21.965	4.1371
		15.965	26.048	14.318		6.4307	20.024	11.8146		8.1849	12.0211	17.181		7.3218	24.4607	7.43411
		5.171	38.821	18.407		9.0113	24.8616	22.452		7.31892	11.965	13.613		8.959	28.02	6.589
		5.417	40.849	35.3416		6.8632	20.4562	16.0465		7.1281	25.171	5.8429
		3.347	29.4318	31.862		10.4352	26.048	24.821		7.0355	19.452	5.0148
		8.862	37.281	19.452		8.13503	38.821	11.6687		5.9265	12.2048	6.821
		5.452	43.341	12.048		9.48221	20.849	3.36418		5.1371	11.2821	7.8419
		12.048	35.965	11.821		5.84549	22.3542	8.281		7.4307	9.2849	8.1318
		8.821	35.171	18.849		9.3418	17.2181	4.0633		6.452	15.8419	14.1281
		3.613	26.048	14.318		9.2581	20.0262	14.965		8.13503	14.3218	6.613
		11.965	38.821	14.281		5.41507	35.9263	8.1671		9.8221	18.8211	11.1965
		5.437	31.849	14.613		4.6267	25.4171	6.048		5.8549	14.613	5.171
		11.678	43.407	11.9165		9.892	25.4407	18.821		7.276	18.463	10.596
		3.125	31.34	15.1457		7.4152	34.064	11.2685
		3.8349	32.962	19.4552		4.0448	20.8642	5.281
		9.318	20.452	32.038		8.87251	20.452	9.0645
		3.281	26.0348	11.821		5.849	20.048	6.04268
		9.022	38.821	25.849		9.3418	26.8321	5.821
		5.545	42.849	34.318		8.2481	20.4849	14.613
		2.171	39.318	48.407		2.613	9.3318	11.965
		3.407	47.281	15.1634		3.318	27.2581	4.407
		4.002	44.374	21.8562		7.2781	25.4951	9.613
		3.932	33.915	18.452		3.613	20.936	11.965
		8.4233	35.171	12.0346		2.965	20.862	5.8249
		3.058	35.407	5.821		1.171	21.4552	9.3418
		4.013	50.478	7.5339		2.452	6.05465	17.281
		4.783	20.863	3.3218		1.048	18.821	5.033
		6.452	20.4352	11.1281		1.821	23.9135	10.849
		4.048	26.048	10.613		0.009	24.3218	5.318
		5.7321	48.811	11.9065		2.318	17.2181	3.2481
		8.519	35.8327	5.1731		0.4047	21.6913	13.066
		8.418	39.318	8.4146		1.014	14.3718	5.9765
		4.281	37.281	12.0488		5.84162	11.2381	8.171
		9.253	34.568	17.257		2.613	12.0594	11.8721
						3.9465	35.965	18.849
						1.849	25.171	14.318
						1.965	26.048	18.6407
						0.171	31.8562	9.0242
						1.4047	11.8549	11.862
						7.033	12.2481	19.4754
						0.862	20.049	12.048
						5.669	23.167	11.736

## Sheet: PBMC IL-4
			CM - HIV -				CM - HIV +				BL				Wk2				Wk10				Wk16
		11.541	25.407	38.407		11.013	35.407	23.7252		9.242	15.407	28.407		11.0034	25.407	26.032		3.1252	21.3407	18.407		3.1003	5.4607	28.4037
		12.1152	20.034	23.004		8.859	30.055	45.0434		12.1254	10.275	25.154		12.1254	20.572	25.032		12.12	20.032	15.5683		5.124	20,3368+W3:Y124	19.0344
		12.5277	20.862	54.862		16.859	23.862	30.862		10.034	10.862	50.2363		12.032	20.862	41.862		4.2725	8.8462	21.862		4.0367	16.862	11.8262
		14.422	20.452	43.047		5.895	20.452	30.452		14.065	10.452	80.0042		14.4257	20.452	34.3002		4.85636	20.452	19.452		6.043	20.452	19.4352
		8.407	26.048	43.035		25.407	14.04	46.048		12.0054	1.0448	32.048		20.862	11.3324	32.048		9.407	26.048	12.048		7.281	16.0348	28.0248
		23.151	18.821	42.0445		10.036	12.0504	23.522		14.2623	18.821	31.821		20.452	18.821	31.821		7.0045	18.821	31.821		9.613	8.821	13.5821
		5.862	10.849	41.849		20.862	12.01	20.0034		25.407	10.4849	48.849		14.056	10.849	38.849		8.34862	10.8249	18.849		5.965	10.1834	15.8649
		23.522	19.318	44.318		7.452	39.318	60.0034		23.032	19.318	50.044		12.053	19.318	34.318		8.43452	19.1318	14.318		5.1371	12.3218	18.3128
		7.0774	27.281	25.032		6.048	27.281	47.281		15.862	17.281	45.004		12.0043	27.281	24.2381		5.03448	17.2281	24.281		6.8621	7.1281	14.281
		8.064	14.613	34.613		18.821	12.0505	44.613		11.058	14.613	34.613		9.318	14.613	14.613		18.821	14.6213	14.613		5.907	12.158	18.752
		7.8479	35.965	29.965		6.849	12.0345	23.8653		9.02622	15.965	50.04		17.281	11.3683	11.9365		8.142	17.735	19.122
		34.318	35.171	33.171		19.318	25.171	45.171		14.0402	15.171	76.0056		12.035	11.6853	15.1371
		11.2544	38.407	43.0535		5.281	5.407	12.0063		19.849	13.407	42.036		12.2245	18.821	32.3044
		14.6341	23.0033	32.0455		14.6143	11.043	14.055		26.318	15.034	44.226		15.171	10.849	31.821
		8.9765	41.862	22.8346		8.965	20.8624	38.407		11.087	9.0043	38.407		15.407	19.318	38.3835
		15.1537	23.0032	43.452		6.171	20.452	23.0034		6.613	11.743	37.054		12.849	27.281	27.281
		13.0433	50.0068	36.048		7.407	6.0484	41.862		9.9652	12.048	41.862		8.3818	19.318	29.318
		12.0467	40.054	23.0344		7.0405	8.821	23.043		11.1271	21.821	45.044		13.628	18.126	28.782
		10.8466	38.849	49.0457		3.862	20.047	42.0433		3.054	28.849	50.023
		5.452	34.318	30.0045		5.0065	20.862	40.0045		14.0054	11.45	40.032
		16.0344	40.752	42.2481		5.035	20.452	38.849		12.862	19.542	38.849
		13.0356	34.613	33.6413		10.0202	26.048	34.318		13.452	14.613	34.318
		10.0233	31.965	35.0578		8.8349	18.821	46.68		16.048	12.045	48.407
		10.0234	35.171	29.1751		9.318	10.849	34.613		5.00544	12.045	35.047
		17.1281	23.033	38.4067		11.045	19.3418	31.965		12.048	14.046	46.0053
		14.6111	60.021	35.0334		4.613	27.2851	35.171		11.821	18.849	52.0448
		23.111	30.862	43.8362		31.965	14.6413	23.0023		9.849	34.318	31.2821
		5.171	30.452	39.4563		11.171	35.965	60.232		13.084	15.13	43.588
		11.4141	20.452	42.0488		3.045	35.171	39.862
		10.0034	6.0428	31.821		7.065	38.407	30.452
		10.8366	8.821	37.3845		9.862	23.046	46.048
		10.4375	10.849	49.3138		5.452	41.862	42.0322
		16.2204	19.318	32.281		20.452	23.0447	34.456
		18.821	7.281	46.0035		6.0448	25.34	38.407
		10.8324	14.613	31.965		8.821	32.0357	23.372
		9.3185	5.965	35.3517		10.849	18.849	41.862
		17.2813	5.1761	28.4067		19.318	34.318	23.032
		14.6137	39.318	35.0567		7.281	20.53	53.0322
		15.9635	27.2624	49.8436		14.6143	20.862	40.0326
		5.12627	12.032	39.452		5.965	20.452	38.849
		5.407	12.003	27.0468		5.171	26.0648	34.3618
		10.0232	25.171	33.821		9.3148	38.821	40.0323
		10.4486	5.4107	31.849		7.281	10.849	34.613
		10.4252	20.0232	28.318		12.056	19.3718	39.965
		6.03648	10.8642	24.281		12.087	17.2841	35.171
		8.821	10.3563	4.6163		5.171	14.613	25.765
		5.00236	26.0235	1.9665		5.407	33.965	43.063
		9.3418	18.8322	44.171		12.0567	35.171	35.862
		12.204	24.104	35.098		10.862	38.407	30.452
						10.452	23.0404	46.048
						6.0148	41.862	12.304
						18.821	23.046	44.043
						5.407	41.6273	38.407
						20.067	40.0432	32.48
						20.862	38.8449	41.8642
						20.452	34.3138	47.067
						10.857	24.32	35.942

## Sheet: PBMC IL-8
			CM - HIV -				CM - HIV +				BL				Wk2				Wk10				Wk16
		21.013	198.407	198.527		23.2361	175.407	168.407		43.2346	95.407	138.407		23.108	95.407	58.407		56.013	125.407	98.407		87.0143	195.453	118.407
		24.8459	150.003	185.723		12.12	190.246	165.242		22.1262	130.077	125.244		35.125	80.7946	75.7646		44.8349	150.043	115.755		68.8379	180.473	185.457
		16.8269	191.09	171.862		11.032	180.662	151.862		31.0021	143.862	181.862		47.08	90.862	81.862		98.8559	124.862	171.862		85.849	120.862	131.862
		26.2689	220.452	179.562		14.034	70.452	169.112		35.0032	150.457	69.452		59.0508	90.452	49.452		99.859	120.452	119.453		56.8379	121.435	129.452
		20.407	181.234	182.048		21.013	76.048	52.118		33.34	132.048	154.066		35.407	96.048	52.048		129.965	176.045	82.048		87.281	176.048	122.043
		11.021	218.821	161.821		24.8265	78.821	51.821		32.862	168.821	141.865		45.0494	68.821	41.821		115.171	178.825	91.821		84.6154	185.821	151.821
		11.212	210.849	188.849		16.2689	180.849	148.849		32.548	125.843	68.8463		50.862	85.849	35.849		91.9465	110.849	146.849		85.9645	251.849	123.845
		20.452	155.34	114.318		26.89	99.318	44.318		26.0248	109.318	74.318		40.452	79.318	45.318		85.171	189.316	114.553		145.187	139.314	134.315
		11.021	217.281	164.281		25.407	177.281	174.281		38.821	127.281	116.233		96.0946	87.281	74.281		120.452	117.281	97.2581		58.837	120.453	128.407
		18.821	214.613	114.613		10.2463	194.613	184.693		35.849	104.613	94.613		178.821	74.613	64.613		93.849	184.641	94.613		84.492	165.745	136.179
		10.849	215.965	191.953		11.032	85.965	71.96		39.318	115.965	121.965		50.8469	115.965	71.965		93.612	147.772	113.262
		24.2261	215.531	185.171		15.4115	85.171	135.171		37.281	115.171	85.171		189.682	115.173	65.171
		22.281	121.013	195.407		18.065	21.013	21.013		74.613	116.502	85.0034		87.281	125.407	112.407
		14.613	214.89	180.011		21.8121	24.2369	24.2		34.623	144.862	90.862		54.6955	150.865	180.043
		15.965	176.849	120.862		20.849	16.3629	16.2469		45.9625	140.451	96.452		46.965	120.862	123.835
		14.171	196.827	120.452		15.045	26.2689	26.3689		25.965	156.065	96.048		35.171	120.452	126.453
		22.407	225.407	176.048		17.281	225.404	225.331		30.0103	68.8821	68.4382		80.849	176.048	121.048
		13.0022	180.035	188.812		14.613	150.235	156.264		40.862	85.8949	85.849		68.032	104.366	81.196
		20.862	171.002	250.842		9.9625	111.236	111.236		40.452	79.3418	79.3144
		37.452	220.452	199.318		15.171	220.452	220.452		26.048	126.281	87.2836
		26.048	171.032	167.281		75.407	111.246	111.236		14.0125	114.613	74.6441
		28.821	238.821	174.613		9.087	218.821	218.821		10.862	131.643	74.613
		20.8249	110.849	185.965		16.862	210.849	210.849		25.452	115.957	125.46
		29.318	190.032	145.171		30.4522	150.235	150.236		26.048	128.854	176.456
		17.2281	217.281	180.862		26.0248	217.281	157.381		15.8221	110.846	167.288
		19.613	214.613	70.452		18.821	214.613	154.613		34.8221	112.318	184.666
		15.965	115.965	176.048		10.849	215.965	215.945		22.849	117.281	190.459
		15.171	175.171	78.8321		9.318	215.171	215.17		32.438	121.061	113.144
		25.407	175.407	180.849		17.281	175.407	175.407
		15.0321	190.005	199.332		14.613	190.236	170.032
		10.8621	180.862	177.281		8.5236	180.862	120.888
		13.4252	170.452	194.613		8.171	70.452	70.672
		16.048	176.048	85.965		19.407	76.048	76.041
		17.821	198.821	95.171		25.043	78.821	78.82
		13.849	180.849	98.3407		9.8632	180.849	120.823
		29.318	199.318	85.011		9.452	99.568	99.318
		17.2281	177.281	131.862		9.048	177.281	117.29
		14.613	194.613	99.4452		6.821	194.613	144.615
		15.9625	195.965	82.0448		8.849	85.345	85.965
		11.1722	195.172	91.821		29.318	85.171	85.171
		18.407	195.407	123.849		8.281	95.407	95.407
		21.0122	87.281	175.263		24.613	80.2643	113.021
		24.862	74.6135	81.862		15.965	90.812	90.862
		19.452	165.965	149.452		18.171	90.252	112.452
		21.0248	145.171	152.042		13.407	96.048	136.048
		19.8222	138.341	141.821		15.032	68.821	68.821
		29.318	86.0302	148.849		18.862	85.849	115.849
		21.281	190.862	144.318		21.4252	79.318	99.3118
		19.305	180.165	151.847		12.0325	87.28	87.281
						11.8322	74.618	74.613
						9.318	115.445	115.965
						13.2328	115.172	115.171
						12.048	134.401	138.407
						14.821	127.624	125.236
						9.318	181.862	121.86
						15.281	69.452	69.423
						16.807	127.44	121.035

## Sheet: PBMC IL-10
			CM - HIV -				CM - HIV +				BL				Wk2				Wk10				Wk16
		8.013	121.141	125.407		23.1131	5.4607	88.4047		23.1245	25.407	198.407		23.1546	5.407	160.328		16.013	125.407	98.407		17.013	42.407	38.407
		8.849	159.376	50.3145		12.12	90.0323	65		22.4512	10.7354	175.093		15.3612	80.0568	130.217		14.819	110.327	112.012		18.8237	80.532	85.0216
		16.8679	129.862	170.862		4.0053	80.862	71.862		35.021	40.862	181.862		17.234	55.862	81.862		18.6263	50.8622	125.022		25.8269	116.862	41.862
		5.43289	90.4788	180.415		14	70.4555	59.4542		22.0113	45.452	169.455		22.0785	90.452	112.456		21.829	50.1245	99.4235		16.2689	129.455	69.452
		18.4441	126.012	126.048		16.048	76.048	72.0448		33.0356	6.048	182.801		23.0032	6.048	150.589		25.2346	76.048	82.048		24.613	66.048	22.0438
		13.0234	118.821	118.821		18.821	28.8215	31.821		34.8562	68.821	141.821		7.862	50.821	90.0326		21.1271	58.821	91.8321		35.965	115.836	51.821
		71.862	95.8115	180.843		5.849	45.849	48.8344		33.452	25.849	168.849		6.45222	85.849	70.0427		12.965	90.8221	77.126		45.171	88.8459	63.849
		5.343	79.3118	79.3182		9.3118	29.3185	44.3245		26.0412	9.318	174.318		26.048	79.318	124.678		14.1721	119.312	112.318		21.965	79.318	44.3138
		14.048	187.289	187.281		17.3452	7.281	24.2438		18.821	87.281	184.218		25.862	7.281	74.2481		33.8362	87.2281	70.126		25.171	77.281	64.281
		21.821	115.613	114.613		4.45613	4.61343	84.6413		31.849	4.613	194.615		23.452	74.6463	90.4434		15.8235	90.6213	94.613		25.646	88.509	53.45
		28.8249	65.7696	155.917		15.965	35.965	71.4396		29.318	15.965	171.923		34.2204	5.965	120.433		19.444	85.957	96.292
		44.3218	135.177	135.171		15.171	85.171	95.1471		17.281	15.171	185.111		38.8321	81.171	140.739
		24.2281	78.8145	150.013		45.452	118.851	169.444		14.613	80.6342	155.965		16.0782	50.862	171.862
		8.613	96.8549	120.865		16.048	30.849	142.405		25.9412	31.862	145.171		42.8668	30.4352	119.452
		21.965	145.181	80.1415		18.821	79.318	41.8134		35.171	62.452	180.452		18.8574	76.048	22.0325
		9.171	88.4867	126.045		10.849	37.265	168.845		28.489	46.048	156.048		15.9666	58.821	117.573
		5.407	65.2131	118.821		19.318	44.613	174.318		16.8229	30.821	118.118		22.8162	110.849	90.6889
		20.021	71.8986	80.849		17.281	35.965	84.2558		25.829	33.849	182.048		22.362	55.876	109.863
		22.862	59.4975	79.318		14.6321	135.137	194.613		18.4107	39.318	141.882
		10.452	72.4505	187.256		16.65	50.0789	171.965		21.0251	7.281	168.855
		16.048	71.8737	114.613		15.171	17.8562	18.8322		33.862	74.613	174.325
		8.821	118.809	55.9654		50.0324	80.452	80.8439		31.4524	55.965	79.318
		8.849	94.6593	135.171		12.82	125.046	19.318		33.048	15.171	182.048
		9.3148	64.5428	76.819		44.318	118.821	17.4352		18.821	30.452	41.821
		7.2381	84.613	176.844		24.281	50.849	6.613		45.8449	26.048	168.887
		4.6213	71.88	215.867		24.613	79.318	75.965		29.3418	18.821	96.0654
		15.965	95.171	88.407		11.965	44.3254	85.1657		26.048	18.849	35.6417
		25.1271	54.4781	65.0356		25.171	24.281	95.407		27.11	34.36	153.893
		15.407	90.8983	71.862		15.407	43.613	10.0456
		10.0212	89.862	59.452		40.0323	71.965	25.849
		9.862	76.4435	172.048		24.862	95.171	9.35418
		9.452	69.452	85.1171		27.452	5.45607	9.31238
		6.048	88.3356	95.407		16.048	90.0406	87.281
		12.821	41.9882	118.034		8.821	80.862	4.64713
		15.84	98.9985	90.8634		3.849	70.452	15.965
		9.318	174.319	90.452		9.318	19.452	15.171
		9.281	84.281	128.048		18.407	71.965	90.0468
		4.613	94.613	68.8342		15.2435	85.171	80.862
		15.965	171.988	215.849		11.862	5.4074	90.0436
		15.171	85.1988	123.318		19.452	80.0545	80.862
		9.03086	115.407	49.318		12.048	90.862	70.452
		23.862	95.0327	87.2832		41.821	90.452	76.048
		70.4522	92.862	114.613		18.849	6.048	8.821
		21.048	90.452	153.936		24.318	50.821	80.849
		8.821	76.5048	152.171		24.281	85.849	9.34318
		80.8249	98.3188	90.0322		94.613	15.1471	7.281
		25.849	85.2118	80.862		11.965	10.554	4.613
		9.318	116.171	70.452		15.1711	90.3258	15.965
		17.887	97.821	116.979		5.407	90.452	15.171
						26.0423	6.048	90.0346
						19.862	68.82	80.4862
						9.42	25.849	70.452
						15.048	9.23452	76.048
						30.821	9.3418	8.821
						25.849	87.281	80.8675
						29.18	14.613	50.8572
						20.341	55.432	63.75

## Sheet: PBMC IL-12p40
			CM - HIV -				CM - HIV +				BL				Wk2				Wk10				Wk16
		11.013	125.941	25.407		23.7437	85.4431	28.407		13.3753	95.407	48.407		11.5331	117.407	58.407		16.013	125.407	18.4207		10.564	159.358	18.407
		5.3289	134.047	50.0236		12.3471	90.3216	37.0074		22.1375	54.789	35.4368		15.3431	97.0536	14.2681		21.965	125.171	35.407		10.862	190.375	15.3048
		8.3289	159.9	74.862		24.0654	80.8654	71.862		14.3958	87.8962	81.862		17.0343	112.862	21.8462		15.1473	150.863	21.2786		15.468	170.375	21.862
		9.3289	180.415	87.452		14.327	97.452	39.452		34.436	90.4952	69.452		22.0065	90.452	19.452		21.3739	150.444	19.452		16.7535	120.452	19.3452
		14.407	126.048	26.048		14.281	76.048	22.048		25.1407	116.99	82.048		23.862	96.048	32.048		12.8223	96.3405	12.0325		15.965	161.468	22.6048
		5.087	118.821	48.821		34.613	138.821	31.821		30.2389	68.821	71.821		25.452	123.821	41.821		15.8235	158.821	21.8562		25.3754	25.1737	11.821
		12.862	120.585	80.849		21.965	80.3285	18.849		33.862	75.8655	68.849		22.048	85.849	38.8439		14.318	97.8549	23.849		14.3713	160.849	13.3849
		9.452	79.318	79.318		25.171	99.318	44.3518		5.452	149.362	34.7718		21.821	79.318	44.3138		11.2438	176.533	24.5832		15.3476	149.318	9.3418
		12.048	187.281	57.281		15.407	87.281	24.281		26.048	87.281	24.281		18.849	99.281	14.281		15.6213	137.281	56.281		15.171	167.281	18.281
		11.821	114.651	77.613		23.099	94.613	24.6513		18.821	104.566	94.613		44.318	74.613	64.2613		11.4596	115.613	18.2261		15.541	144.961	16.705
		13.849	115.965	55.965		22.862	75.965	21.965		34.849	15.965	31.965		24.2438	95.965	33.9465		15.578	133.432	25.138
		22.318	115.171	55.171		20.452	85.171	25.171		29.318	115.157	15.171		14.613	95.1667	65.1571
		24.281	141.281	58.407		26.0848	78.4707	31.862		17.281	18.407	38.407		26.171	62.0785	76.0848
		14.613	145.613	14.281		20.821	96.4305	39.452		9.613	85.0568	35.0372		18.407	31.3282	65.821
		11.965	211.24	21.862		25.849	171.862	42.5048		7.1965	54.862	65.862		25.0548	97.281	46.8452
		16.4607	125.171	59.452		29.318	89.452	41.821		34.171	19.452	49.452		21.8796	95.6513	76.4048
		14.281	95.407	52.0487		27.281	82.0579	28.849		18.1407	62.9048	52.048		13.4543	21.965	67.9821
		21.862	112.765	41.821		14.613	71.821	34.318		36.0782	71.821	41.821		21.535	86.832	45.987
		19.452	136.856	58.8479		15.965	83.8443	24.281		21.862	23.849	38.849
		12.048	126.452	44.318		25.171	24.318	44.6513		19.452	24.3198	64.318
		11.821	96.048	76.2758		20.4252	29.281	31.9655		22.048	14.281	44.2428
		8.469	137.823	64.613		26.048	54.613	38.1571		21.821	24.613	64.6173
		14.3618	85.849	54.9656		24.821	61.965	28.407		38.849	91.9565	31.965
		14.281	79.318	25.171		25.849	79.318	45.3745		14.318	85.171	54.1471
		14.613	129.281	57.6556		22.048	87.281	21.862		23.849	76.048	41.821
		21.965	74.6193	90.862		31.821	74.613	49.452		29.318	98.821	68.849
		25.171	95.1196	90.452		28.849	155.965	32.048		13.246	23.849	34.318
		21.965	85.171	96.048		20.4652	85.1771	41.821		22.79	68.074	51.275
		5.171	165.495	68.821		18.4761	90.4552	45.048
		5.407	96.0548	45.849		22.0347	96.048	21.821
		8.01011	90.821	39.318		21.862	90.2668	23.849
		10.862	85.849	87.281		19.452	95.849	24.318
		10.452	182.055	112.613		32.048	82.5048	14.281
		6.0148	127.821	15.965		26.821	68.8821	24.613
		13.821	68.849	123.171		31.849	68.8499	18.407
		15.849	90.5452	38.407		24.318	90.4335	46.048
		9.318	99.452	35.0546		10.267	90.4562	21.862
		17.281	76.048	41.862		20.862	76.0645	16.452
		2.048	78.821	49.452		23.452	78.8216	42.048
		11.821	131.849	21.862		26.048	91.8261	31.821
		18.8149	99.318	56.452		18.821	68.849	65.849
		14.3562	97.281	67.048		25.849	96.452	24.318
		14.2861	94.613	51.8582		9.318	112.407	34.281
		6.6136	112.965	23.8489		24.281	35.326	14.613
		21.65	82.048	44.3148		34.7861	21.862	25.407
		15.1171	126.821	56.821		15.9765	79.452	25.171
		6.965	148.849	85.8895		18.7821	52.048	98.862
		16.1761	90.4555	79.4563		25.8449	44.318	50.452
		13.197	116.712	57.734		9.318	70.0436	76.048
						22.2381	90.862	28.821
						34.6133	130.444	110.849
						15.9365	96.048	59.318
						15.1731	68.821	17.281
						13.8439	79.452	24.318
						24.318	92.0435	44.281
						24.281	49.3682	39.613
						22.297	82.613	36.37

## Sheet: PBMC IL-17A
			CM - HIV -				CM - HIV +				BL				Wk2				Wk10				Wk16
		11.263	35.3341	31.2193		23.1511	75.407	98.6554		13.121	75.407	28.407		17.2181	55.9385	19.048		16.1201	64.014	15.1254		21.013	95.407	58.407
		13.1376	70.3846	34.224		12.1151	76.9385	65.152		12.1372	33.432	15.745		12.0262	21.8562	11.821		18.8214	41.9065	10.125		29.8374	38.7543	18.3829
		11.347	90.1837	71.862		14.3819	80.862	51.862		18.1928	25.862	51.862		15.9263	58.452	37.009		23.9349	35.1731	22.862		25.8384	40.862	51.862
		12.572	120.452	79.452		14.183	70.452	29.452		14.1928	70.452	29.452		15.4171	55.0346	22.318		24.3123	42.4146	25.2452		29.2746	40.452	31.0295
		21.407	80.2874	11.3245		16.4207	76.048	32.048		11.207	36.048	32.048		15.4407	45.821	24.4047		21.2232	49.3839	22.1104		28.2685	71.8562	29.3418
		26.358	90.0385	61.821		20.0253	38.821	51.821		20.0225	78.21	41.821		14.064	47.5339	21.014		24.233	51.821	26.8263		21.1281	38.452	19.2581
		15.862	110.849	11.7285		9.42352	85.849	48.849		17.352	80.849	48.49		14.8642	53.3218	41.8416		14.9537	45.849	22.4224		27.2938	51.1928	28.3928
		14.452	76.318	20.2834		20.452	92.318	44.318		20.142	29.318	34.318		20.452	61.1281	27.613		19.1371	54.3552	28.135		13.2938	55.0295	9.93827
		6.048	99.281	64.281		26.048	77.281	74.281		26.048	27.281	34.281		12.048	75.613	29.452		19.4248	48.407	19.4822		14.8572	8.01294	43.3948
		18.821	123.613	40.2837		15.2151	94.8613	24.6125		18.821	34.613	54.613		9.8321	51.9065	52.048		18.2462	45.423	15.8455		23.423	48.891	32.223
		7.0245	21.2837	25.1873		20.8469	63.965	71.6155		20.8149	35.965	31.965		8.4849	65.1731	41.821		20.041	47.875	20.818
		16.0237	76.1298	11.1293		14.318	85.171	35.171		19.1221	25.171	35.171		19.3318	52.4146	38.849
		7.281	68.407	12.1283		17.2861	59.452	24.1517		17.2861	19.452	14.1467		17.2581	72.0488	44.318
		7.133	65.4727	75.1293		24.6621	82.0488	9.9152		14.6621	12.048	19.892		5.49507	45.821	24.281
		9.965	73.7362	11.1293		13.965	51.821	71.4152		13.9005	11.821	17.4152		20.936	67.5339	14.613
		8.1151	69.452	19.4152		21.1871	68.8489	4.0448		21.1871	18.849	14.0448		16.862	23.3218	33.965
		9.407	152.048	42.1048		9.0225	34.3818	8.87251		23.0212	14.318	18.8725		21.4552	35.4047	25.171
		10.0123	51.821	41.821		19.0226	84.281	5.849		29.212	14.281	15.849		15.124	52.254	29.976
		15.0157	112.022	9.11293		22.0053	66.613	9.3418		22.0053	14.613	19.3418
		23.452	44.318	4.318		15.4261	105.916	21.2481		23.4261	11.9165	18.2481
		15.0236	79.0329	8.281		9.024	95.1457	22.613		20.0121	25.1457	21.613
		18.821	81.3827	19.1929		24.8162	102.455	13.318		14.8616	19.4552	13.318
		25.849	71.965	10.0103		20.4562	32.038	37.2781		12.4213	32.038	17.2781
		15.1336	35.171	5.171		26.048	111.821	37.6777		26.048	11.821	31.613
		17.281	44.318	10.5742		5.821	105.849	24.9465		28.821	25.849	12.965
		5.10236	8.02837	5.2542		20.849	34.318	14.171		5.82149	34.318	11.171
		15.965	120.862	45.453		22.3542	48.407	28.452		22.3121	28.407	12.452
		16.0234	120.452	25.2838		17.2181	15.544	18.049		18.747	31.368	25.792
		11.421	81.4628	68.821		12.0262	71.8562	19.9921
		2.862	76.3874	25.849		25.9627	78.452	16.009
		21.452	89.3387	15.1928		5.4171	52.0346	2.318
		11.0235	119.318	87.281		25.4407	65.821	12.4047
		11.821	67.3837	68.407		14.064	67.5339	19.014
		11.0044	35.0294	65.1284		20.8642	37.3218	5.84162
		13.0121	90.452	27.1298		20.452	16.1281	26.6661
		14.281	53.0385	69.452		6.048	50.613	49.452
		18.0347	68.821	52.048		6.8321	71.9065	32.048
		15.0347	25.849	51.821		20.4849	45.1731	41.821
		11.0303	91.3847	17.1294		9.3318	82.4146	38.849
		13.0765	75.3865	18.1293		27.2581	72.0488	44.318
		15.212	91.2737	71.862		9.49507	55.821	74.281
		9.354	99.452	22.2193		10.936	97.5339	64.613
		5.0343	52.048	82.048		17.862	63.3218	71.965
		7.0235	87.281	12.013		21.4552	0.40547	65.1867
		16.1452	68.407	13.2856		6.05465	15.0514	95.407
		11.3405	65.3746	9.9837		18.821	11.9065	80.413
		13.1582	72.2874	7.02937		11.9135	75.1753	20.862
		17.436	69.452	61.2112		24.3218	22.5415	20.452
		13.389	76.501	34.442		17.2181	19.6384	32.038
						4.0633	61.6821	76.8763
						4.965	55.849	19.4352
						8.1671	34.318	38.135
						6.048	58.407	39.4822
						18.821	55.9385	65.8455
						14.2685	81.8562	29.3418
						11.1281	48.9584	25.2581
						15.99	62.261	37.634

## Sheet: PBMC TNF-alpha
			CM - HIV -				CM - HIV +				BL				Wk2				Wk10				Wk16
		41.013	115.407	98.507		23.261	75.3928	68.407		23.1	95.407	98.407		23.3681	95.407	58.407		56.013	121.411	98.4231		47.013	125.324	98.407
		44.89	90.1928	85.856		12.12	65.1994	65.2436		22.12	10.266	75.653		35.3812	80.2984	75.2837		44.8906	150.294	115.294		88.7819	180.294	95.8374
		36.89	120.862	71.862		14.2436	60.862	51.862		25.0385	90.862	81.862		17.0039	90.862	81.862		78.8659	120.862	91.862		65.8444	120.329	71.862
		26.89	120.412	79.452		14.2346	70.452	69.452		18.0383	90.452	19.4523		22.0295	90.471	49.452		89.8389	120.452	99.4235		56.8906	132.452	70.9392
		25.407	126.022	82.048		21.4207	76.048	52.048		25.1271	96.048	52.048		22.0225	86.048	52.048		64.613	176.048	112.048		45.171	176.048	122.048
		29.7629	118.821	61.821		20.0423	78.821	51.821		26.048	68.821	41.821		29.028	68.87	71.821		55.965	174.844	121.833		67.281	118.832	81.8434
		38.862	110.842	88.849		17.4235	56.849	48.849		18.8521	25.849	68.849		12.0053	85.749	38.849		85.171	112.849	123.849		54.613	150.833	123.849
		38.452	119.315	114.318		20.4542	69.318	44.318		24.6613	109.318	34.3338		22.3812	99.318	44.318		84.613	189.332	114.323		45.965	119.343	134.318
		56.048	117.281	84.281		26.0335	77.281	74.281		21.965	87.281	54.281		14.2837	87.281	74.281		51.9667	117.224	94.221		58.945	140.432	99.888
		28.821	154.613	94.613		18.821	84.613	34.613		24.4607	104.651	94.613		24.2938	74.613	64.613		51.965	87.2843	94.2832
		25.8439	115.912	91.965		20.8469	65.965	71.965		24.613	15.165	71.965		25.407	85.965	71.965		66.39	137.06	106.562
		39.318	133.171	131.171		13.318	114.171	35.1771		35.965	115.125	35.171		20.3847	85.171	65.171
		47.2831	135.407	138.447		17.2861	86.452	4.6267		15.483	65.4017	10.452		33.862	89.318	38.407
		44.613	136.284	125.234		24.6621	88.048	9.892		18.4389	49.666	56.0548		30.452	97.281	37.9187
		15.9365	190.862	181.863		13.965	111.821	78.4152		16.1184	60.8526	71.821		36.048	90.613	94.13
		45.171	152.322	69.452		16.1871	98.849	44.0745		24.839	60.4252	63.849		18.821	95.965	115.965
		34.6432	132.048	112.118		18.0225	84.318	81.8725		18.821	46.048	26.8114		38.849	105.171	34.318
		40.8362	68.821	81.8262		17.0226	68.281	38.8349		25.849	28.8221	71.3112		25.036	88.731	62.9
		33.452	85.849	68.849		22.0053	87.613	79.3342		35.3928	55.5585	68.849
		36.048	149.318	74.318		23.4261	76.9165	32.2481		41.862	29.3218	34.318
		33.4857	127.281	74.281		20.024	85.1457	23.613		69.452	37.281	24.281
		45.849	98.613	94.613		24.8616	59.4552	33.3518		62.048	90.862	94.613
		29.318	115.965	121.265		20.4562	132.038	73.2781		41.821	90.452	65.965
		43.281	115.171	85.1267		9.048	91.821	53.6553		37.2861	96.0448	78.171
		54.613	118.407	92.0193		11.821	89.849	72.9547		23.6233	70.8772	58.407
		37.407	153.193	90.8216		20.849	94.318	18.171		27.965	85.849	35.0393
		29.022	132.812	90.452		22.3542	48.407	42.452		21.1871	98.8542	21.862
		37.862	120.452	96.048		17.2181	76.0534	82.048		28.525	69.495	55.936
		74.4521	126.048	78.431		20.0262	91.8562	82.821
		12.8048	178.407	85.849		12.9263	98.452	65.009
		28.8281	85.0129	79.318		25.4171	132.11	82.318
		16.849	161.862	87.281		25.4407	75.821	64.4047
		38.3822	59.452	43.1236		4.064	57.5339	99.014
		32.281	112.048	74.6112		20.8642	46.4632	75.8416
		48.6414	41.821	83.407		20.452	54.1281	92.6441
		44.9645	98.849	92.133		9.048	40.613	49.4252
		39.171	144.318	72.3186		16.8321	81.9871	52.048
		35.965	74.281	71.452		16.4849	58.1731	41.821
		38.411	64.613	78.048		9.3318	72.4146	38.849
		27.4411	71.965	48.8372		7.2581	56.0488	44.318
		42.0242	65.171	70.849		25.4951	95.821	74.281
		42.8146	115.407	19.3839		7.936	78.5339	64.613
		22.4252	130.122	73.281		20.862	97.3218	71.965
		36.2047	120.816	96.0355		21.4552	53.4047	65.171
		24.4821	110.415	67.9265		6.05465	126.043	85.407
		39.6469	185.146	54.1711		18.821	76.9065	90.2346
		33.3642	89.4552	78.4307		23.9135	47.1731	120.862
		44.281	72.038	94.0113		14.3218	52.4146	120.452
		36.759	116.31	86.05		17.2181	117.384	32.038
						4.0633	93.821	56.8632
						14.965	58.849	70.4352
						8.1671	84.318	98.135
						6.048	88.407	91.4822
						18.821	58.9384	58.8455
						11.2685	113.856	69.3418
						11.1281	49.452	91.2581
						16.788	79.154	62.264

## Sheet: PBMC IFN-gamma
			CM - HIV -				CM - HIV +				BL				Wk2				Wk10				Wk16
		41.013	125.407	28.407		23.5671	75.407	48.4045		23.4581	95.407	43.407		23.371	93.4345	38.407		26.013	135.407	38.4331		17.0221	145.407	18.407
		44.8249	185.393	45.3948		12.1567	90.6432	25.7553		22.1458	60.0139	75.754		15.7512	80.0249	35.856		14.8348	110.032	35.2632		38.4579	90.1928	25.0326
		16.3289	170.862	71.862		14.643	80.862	51.862		34.488	90.862	35.862		17.543	91.862	31.862		28.8348	111.862	21.862		55.8239	140.869	71.862
		6.8429	130.452	79.452		12.0284	70.452	69.452		4.00322	90.452	69.452		22.243	90.4665	49.452		19.3479	120.452	39.452		26.5479	120.452	39.452
		28.849	156.048	82.048		16.048	76.048	52.048		10.253	96.048	52.048		30.452	96.048	52.048		6.048	116.078	62.0438		22.4033	116.047	32.048
		14.318	198.821	31.821		20.821	78.821	51.821		10.862	68.821	41.821		26.048	68.8131	41.821		10.821	18.8877	31.3382		10.327	98.8221	51.821
		24.281	160.849	38.849		15.849	80.849	48.849		9.452	25.849	68.8335		50.821	85.849	48.849		25.849	110.888	33.8565		52.3569	110.849	23.849
		24.613	169.318	44.318		15.171	99.318	44.318		6.048	49.318	34.318		12.849	79.3234	44.318		29.318	129.343	24.3782		25.452	119.321	44.318
		121.965	177.281	24.281		10.1283	77.281	74.281		8.821	87.281	34.2338		49.318	87.281	64.281		7.281	87.2855	34.2338		15.0032	117.281	14.281
		35.171	164.613	14.613		10.862	94.613	84.613		5.849	104.613	94.613		37.281	74.613	34.613		24.613	119.651	24.8061		29.266	117.693	35.674
		15.407	185.965	34.965		12.2927	85.965	71.965		9.318	25.965	71.3965		14.613	121.965	41.965		19.296	105.988	34.566
		20.0212	185.171	85.1427		6.048	65.171	35.171		7.281	115.171	15.171		15.965	115.157	65.171
		10.2186	181.213	25.407		8.821	67.048	25.407		4.613	79.318	62.0348		15.171	115.127	43.452
		30.452	183.284	70.284		15.849	50.821	30.232		15.965	57.281	30.8231		22.452	11.0234	46.048
		6.048	131.038	33.0483		9.318	61.849	35.3233		15.171	114.613	45.849		26.048	13.0535	48.821
		103.821	152.294	36.452		9.318	15.171	40.452		10.0212	48.965	29.318		25.407	11.0205	43.849
		25.849	175.407	45.0284		7.281	70.0987	40.0284		12.862	35.171	7.281		15.0326	12.0207	44.849
		19.318	190.385	45.2837		14.13	90.862	33.2938		9.452	11.0294	74.613		24.727	73.357	45.627
		26.2048	180.862	40.849		12.0219	90.452	30.849		2.048	93.0324	5.965
		10.821	170.452	19.318		11.2938	6.048	39.318		21.821	61.0329	15.171
		45.849	176.048	37.281		13.862	68.821	37.281		18.849	12.0323	20.4325
		15.171	178.821	43.613		9.452	25.849	44.613		4.318	75.407	26.048
		21.3736	176.287	15.0193		11.3829	59.318	21.2938		14.281	40.0042	74.6231
		10.862	78.0029	5.02938		21.821	49.18	38.0125		8.613	45.965	5.965
		30.452	179.281	68.407		11.7545	87.281	68.407		21.965	35.171	25.171
		6.048	173.183	65.6464		14.1283	94.613	35.2938		15.171	39.318	23.862
		28.821	85.9213	71.0876		11.281	30.8765	74.8565		9.318	47.281	34.452
		25.849	183.212	29.452		21.8829	81.875	69.452		12.461	63.163	41.426
		9.318	195.212	23.048		15.0294	71.862	52.048
		9.1878	112.294	51.821		11.2837	79.452	51.821
		17.281	159.193	7.29387		9.28376	11.768	12.323
		14.613	190.452	44.318		15.0293	61.821	44.318
		10.3848	165.213	7.38475		9.21827	11.634	26.2837
		21.2938	68.821	7.08374		9.452	20.8733	17.0238
		34.862	125.849	71.965		22.048	64.281	71.965
		19.452	198.098	35.171		11.821	40.0985	35.171
		11.3848	187.281	44.318		12.4827	55.0985	44.318
		23.821	181.047	38.3784		4.318	71.523	8.03847
		11.3848	115.965	40.862		4.281	69.754	40.862
		20.3827	159.293	50.452		10.2939	75.754	30.452
		14.281	111.486	8.28374		9.28375	49.854	28.2938
		24.3837	71.862	27.3895		5.171	39.452	73.0284
		15.3847	79.4212	48.2837		10.0284	52.048	28.2837
		11.0219	121.297	79.318		5.38475	41.821	19.318
		9.29385	141.821	10.1827		9.452	91.6532	10.2938
		15.1287	123.395	15.0294		5.39384	48.318	15.0284
		19.2183	82.2937	30.452		8.821	84.281	50.452
		28.407	178.284	21.2193		15.849	39.0876	35.0292
		23.98	153.634	39.471		5.03876	89.8764	38.821
						17.281	45.171	25.849
						18.407	18.0765	41.2928
						15.2938	35.0987	15.0284
						7.29387	90.452	29.0294
						19.452	65.8765	32.452
						12.048	68.821	52.048
						15.3928	25.849	37.281
						12.274	61.522	40.871

## Sheet: PBMC CXCL-10
			CM - HIV -				CM - HIV +				BL				Wk2				Wk10				Wk16
		23.1034	75.407	68.407		23.2837	95.4636	68.4035		23.451	95.407	38.407		17.2734	115.754	61.0538		56.4329	125.407	98.4236		67.4325	125.407	95.6423
		5.12043	90.0837	65.343		12.142	94.0328	65.0347		22.12	10.0235	85.0065		20.7433	21.8562	71.8235		44.589	140.494	85.0236		132.171	144.613	85.745
		14.0985	80.862	51.862		14.023	80.862	51.8647		34.0024	130.264	21.8528		35.9733	18.452	55.009		48.5689	160.862	71.862		55.859	120.868	71.862
		14.9385	170.434	69.452		11.0033	70.452	69.452		34.0064	80.4635	69.452		25.4171	112.035	92.318		64.613	121.452	99.4433		56.3269	120.452	91.9652
		21.4207	76.0344	52.048		21.4207	76.048	52.0465		21.0433	196.048	42.5705		25.4407	56.8224	50.4026		45.965	156.52	82.048		20.452	131.128	122.613
		19.0432	78.8343	51.821		6.02253	78.821	51.821		13.862	68.821	41.4373		9.064	97.5364	61.014		55.171	138.827	91.8546		18.048	129.613	149.632
		12.4222	280.834	48.849		9.42352	80.849	48.849		20.4421	35.8735	68.849		20.8642	93.3235	5.84162		94.613	130.849	95.237		26.8321	177.906	52.048
		20.452	99.318	44.318		20.452	99.3133	44.318		16.048	79.4537	74.318		10.4734	111.128	25.6126		71.965	159.573	114.318		20.4849	145.173	156.821
		26.048	177.281	74.281		26.048	77.2854	74.281		18.821	97.2573	64.281		9.03744	90.613	49.4522		35.3865	157.281	94.2362		121.171	167.281	131.965
		28.8662	94.613	84.613		4.821	94.613	84.613		35.849	57.613	37.613		13.8321	111.906	52.0485		75.171	91.965	94.6236		57.641	140.271	106.477
		20.8469	125.965	71.965		14.8469	85.965	71.965		42.318	85.965	31.965		20.4849	96.1731	41.821		59.247	138.323	92.706
		29.318	85.1719	35.171		29.3148	85.171	35.171		17.281	93.171	87.171		9.3318	92.4146	38.849
		37.2861	199.452	74.647		4.2861	88.452	4.67035		7.61343	89.0437	44.532		27.2581	112.049	74.318
		15.6556	212.048	9.892		6.66213	92.048	92.892		25.6326	47.862	44.862		12.4951	95.4318	74.281
		9.965	221.821	7.4152		13.965	141.821	7.47372		15.3216	65.4545	22.452		11.936	74.5243	64.613
		17.1322	118.849	4.0448		11.1871	98.8475	4.04457		15.9152	86.048	56.048		20.3773	83.3236	79.965
		33.323	148.318	68.8725		13.0132	97.3464	8.87347		11.0125	9.821	68.821		21.4552	90.4047	65.171
		15.0345	174.281	5.849		29.0226	103.284	5.83743		20.8744	95.8466	42.849		18.321	86.691	56.681
		22.0323	194.613	95.3418		22.0053	13.6137	9.34737		39.4523	79.318	79.318
		23.4261	181.917	87.3248		23.4261	111.947	8.23475		16.0153	89.2836	17.281
		20.024	135.146	25.6133		5.024	35.1464	2.61337		22.4363	74.613	74.613
		17.8616	179.455	39.318		14.8616	97.4546	3.318		20.8285	74.613	24.613
		20.4562	132.038	78.2568		20.4562	132.038	7.27538		37.4436	87.9547	37.965
		26.048	181.832	34.613		26.048	111.821	3.61537		25.0754	48.821	24.613
		7.82321	225.119	26.4697		38.821	121.849	2.965		18.8525	70.849	67.281
		20.8676	194.318	91.1754		5.849	34.318	1.171		28.8374	92.3634	34.613
		23.3532	148.407	27.452		22.3542	48.4074	29.452		8.84743	77.2762	29.318
		17.2181	154.939	19.048		17.2181	15.3929	1.04735		17.152	78.501	49.337
		16.0432	111.856	18.8253		6.0262	21.8562	1.82137
		35.9263	178.455	12.2234		35.9263	15.452	65.0531
		25.4422	125.055	82.3153		25.4171	12.0346	25.318
		25.4407	115.821	98.4047		5.4407	65.8432	0.404737
		6.064	127.534	17.254		34.064	87.5747	1.014
		20.8642	123.322	115.842		4.8642	37.3338	85.8416
		20.452	171.174	121.613		7.452	121.174	2.67351
		20.0346	180.685	49.452		20.048	86.613	49.452
		15.8321	121.559	52.048		12.8321	11.9033	52.048
		20.4832	125.173	41.821		20.4849	51.1329	41.821
		9.3318	212.415	38.849		9.3318	22.4146	38.849
		16.2581	128.049	44.318		11.2581	72.0435	44.318
		25.4535	215.821	74.281		9.49507	65.821	74.281
		4.936	127.534	64.613		12.936	79.5332	64.613
		20.2346	173.389	71.965		7.862	73.3218	71.965
		18.4552	123.405	65.171		7.4552	81.4239	65.171
		6.05465	167.014	195.407		6.05465	121.43	195.407
		18.821	131.906	180.452		18.8464	111.906	171.423
		23.5679	189.173	120.862		8.91349	59.1731	120.862
		24.3232	212.415	120.452		4.3218	72.4656	120.452
		19.525	152.065	62.492		9.2181	19.3832	32.038
						4.0633	51.8254	6.8632
						14.965	25.2939	10.4352
						8.1671	39.3323	8.13544
						6.048	88.4044	9.48544
						7.82431	55.2844	5.84549
						5.26849	21.8564	9.34437
						3.14328	37.4434	9.23458
						14.191	70.927	40.978
